# Supplementary material for: Evaluation of Taxonomic Characteristics of Matlo and Phala Bat Rabies-Related Lyssaviruses Identified in South Africa
Source: Viruses. 2023 Oct 4;15(10):2047. doi: 10.3390/v15102047 (PMC10611238; doi:10.3390/v15102047)
Supplement: Supplementary file 1 [file viruses-15-02047-s001.zip]

Archive with 1 entries (1 files):
- viruses-2613254-supplementary.pdf
